# Supplementary material for: Storage Quality Variation of Mushrooms (Flammulina velutipes) after Cold Plasma Treatment
Source: Life (Basel). 2022 Dec 26;13(1):70. doi: 10.3390/life13010070 (PMC9864181; doi:10.3390/life13010070)
Supplement: Supplementary file 1 [file life-13-00070-s001.zip]

Archive with 1 entries (1 files):
- life-2084982-supplementary.pdf
